# Supplementary material for: Pre-Clinical Validation of A Novel Continuous Intra-Abdominal Pressure Measurement Equipment (SERENNO)
Source: Life (Basel). 2022 Jul 30;12(8):1161. doi: 10.3390/life12081161 (PMC9410406; doi:10.3390/life12081161)
Supplement: Supplementary file 1 [file life-12-01161-s001.zip]

Archive with 1 entries (1 files):
- life-1784425-supplementary.pdf
